# Supplementary material for: Introducing the global medical community to the information presented at local scientific conferences through nephrology blogs
Source: F1000Res. 2012 Dec 14;1:66. [Version 1] doi: 10.12688/f1000research.1-66.v1 (PMC3894799; doi:10.12688/f1000research.1-66.v1)
Supplement: Nephrology On-Demand 90-day blog metrics — Data showing the number of pageviews and reading time of 20 blog posts covering either local/regional or national/international nephrology conferences by readers from different regions. ‘Entrances’ refers to the number of visits to Nephrology On-Demand that occurred through a particular blog; this data was not used in the preparation of the manuscript. [file f1000research-1-235-s0000.tgz]

Archive with 1 entries (1 files):
- Nephrology_On_Demand_90_day_blog_metrics.jmp
